# Supplementary material for: Proteome data of serum samples from patients with schizophrenia
Source: Data Brief. 2020 Feb 25;29:105338. doi: 10.1016/j.dib.2020.105338 (PMC7058900; doi:10.1016/j.dib.2020.105338)
Supplement: Multimedia component 1 [file mmc1.xml]

<?xml version="1.0" encoding="utf-8" standalone="no"?>
<data>
  <datasets>
    <author>t.butkova@gmail.com</author>
    <type>0</type>
    <dataset>
      <value>1</value>
      <reason>No data was used for the research described in the article</reason>
      <comments />
    </dataset>
  </datasets>
</data>
